# Supplementary material for: Inertial Tracking System for Monitoring Dual Mobility Hip Implants In Vitro
Source: Sensors (Basel). 2023 Jan 12;23(2):904. doi: 10.3390/s23020904 (PMC9863608; doi:10.3390/s23020904)
Supplement: Supplementary file 1 [file sensors-23-00904-s001.zip]

Archive with 1 entries (1 files):
- sensors-2120429-Video S1.mp4
